# Supplementary material for: Deep-Learning-Based Automated Identification and Visualization of Oral Cancer in Optical Coherence Tomography Images
Source: Biomedicines. 2023 Mar 6;11(3):802. doi: 10.3390/biomedicines11030802 (PMC10044902; doi:10.3390/biomedicines11030802)
Supplement: Supplementary file 1 [file biomedicines-11-00802-s001.zip]

Archive with 1 entries (1 files):
- biomedicines-2199719-supplementary.pdf
